# Supplementary material for: Patient Abuse, Neglect, and Exploitation: Why Physicians Need to Be Trauma-Informed
Source: MedEdPORTAL. 2024 Apr 23;20:11391. doi: 10.15766/mep_2374-8265.11391 (PMC11035495; doi:10.15766/mep_2374-8265.11391)
Supplement: Supplementary file 1 — Prework Articles.docxDidactic.pptxRole-Playing Facilitator Guide.docxSMART Tool.docxPretest-Posttest Survey.docxPostsession Materials.docx [file mep_2374-8265.11391-s001.zip]

Archive with 7 entries (7 files):
- C. Role-Playing Facilitator Guide.docx
- D. SMART Tool.docx
- E. Pretest-Posttest Survey.docx
- A. Prework Articles.docx
- B. Didactic.pptx
- F. Postsession Materials.docx
- _Educational Summary Report_11391.pdf
